# Supplementary material for: Hierarchical Contrastive Learning for Protein–Protein Interaction Prediction Across Organisms
Source: Int J Mol Sci. 2026 Jul 13;27(14):6242. doi: 10.3390/ijms27146242 (PMC13410131; doi:10.3390/ijms27146242)
Supplement: Supplementary file 1 [file ijms-27-06242-s001.zip]

Archive with 1 entries (1 files):
- ijms-4398754-supplementary-revised.pdf
